# Supplementary material for: Abscisic Acid Mediates Salicylic Acid Induced Chilling Tolerance of Grafted Cucumber by Activating H2O2 Biosynthesis and Accumulation
Source: Int J Mol Sci. 2022 Dec 16;23(24):16057. doi: 10.3390/ijms232416057 (PMC9783703; doi:10.3390/ijms232416057)
Supplement: Supplementary file 1 [file ijms-23-16057-s001.zip]

Archive with 3 entries (3 files):
- Figure S1.JPG
- Figure S2.JPG
- Table S1.pdf
